# Supplementary material for: Transcriptomic signatures in peripheral CD4+T-lymphocytes may reflect melanoma staging and immunotherapy responsiveness prior to ICI initiation
Source: Front Immunol. 2025 Mar 28;16:1529707. doi: 10.3389/fimmu.2025.1529707 (PMC11986426; doi:10.3389/fimmu.2025.1529707)
Supplement: Supplementary Table 2 — Indexes and number of reads obtained. S4L means a patient with stage 4 melanoma and long PFS under ICIs/long immunotherapy responder while S3S means a patient with stage III melanoma and short RFS under ICIs experiencing an early immunotherapy relapse. RFS=Relapse Free Survival; PFS=Progression Free Survival. [file DataSheet1.xlsx]

## Sheet: Pateient-NGS infos
Sample name	Group	NGS Library Index	Number of reads sequenced
M6	S4L	L7025	7409386
M8	S4L	L7028	6391919
M9	S4L	L7029	7306546
M12	S4S	L7033	6392902
M43	S3S	L7037	7432143
M51	S4L	L7039	6636059
M52	S4L	L7040	7969722
M53	S3L	L7042	5614248
M55	S3S	L7044	7013830
M59	S3L	L7046	6100837
M63	S3L	L7048	8217657
M64	S4S	L7049	6924422
M68	S3S	L7052	5590283
M69	S3L	L7053	5041745
M73	S4S	L7057	6879734
M79	S3S	L7058	6172409
M82	S3S	L7059	9496469
M86	S4S	L7060	7796563
M87	S4S	L7061	5973371
M91	S3S	L7065	6996091
M95	S4S	L7069	6053872
M97	S3S	L7072	6851876
M101	S4L	L7073	7739739
M102	S4L	L7076	6273789
