# Supplementary material for: Transcriptomic signatures in peripheral CD4+T-lymphocytes may reflect melanoma staging and immunotherapy responsiveness prior to ICI initiation
Source: Front Immunol. 2025 Mar 28;16:1529707. doi: 10.3389/fimmu.2025.1529707 (PMC11986426; doi:10.3389/fimmu.2025.1529707)
Supplement: Supplementary Table 2 — . GO enrichment analysis using the cluster of genes found in Figure 2A’ for stage III and stage IV. Darker red color signifies most enriched (decreasing -Log Pval) GO categories and gene names contributing to the signatures are highlighted on the right. [file DataSheet2.xlsx]

## Sheet: Sheet1
_LogP_S4vS3_C1	_LogP_S4vS3_C2	_LogP_S4vS3_C3	_LogP_S4vS3_C4	_LogP_S4vS3_C5	_LogP_S4vS3_C6	Description	Hits
0	0	0	0	-3.56058	0	Vesicle-mediated transport	ARCN1, OCRL, SEC22B, HSPH1, SCOC, COG3
0	0	0	0	-2.32732	0	DNA repair	RPA3, SUMO1, TTC5, MMS22L
0	0	0	0	-2.48685	0	protein glycosylation	FKTN, COG3, POMGNT2
0	0	0	0	0	-2.26934	double-strand break repair	RPA1, MTA1, HELQ
0	0	0	0	0	-2.0064	regulation of canonical Wnt signaling pathway	GNAQ, STK11, SEMA5A
0	0	0	0	0	-2.08079	regulation of cell cycle process	TRIM37, CHMP1A, TAF1, XPC, NCAPD3
0	0	0	0	0	-2.403	SUMOylation	RPA1, XPC, MTA1
0	0	0	0	0	-3.57672	epigenetic regulation of gene expression	TRIM37, MTA1, KLF2, MTF2
0	0	0	0	0	-2.07606	chromatin organization	TRIM37, TAF1, MTA1, KLF2, MTF2, ZZZ3, MMS22L
0	0	0	0	0	-3.73688	glycosaminoglycan biosynthetic process	B4GAT1, XYLT1, SLC10A7
0	0	-2.51159	0	0	-2.67129	response to UV	CASP7, STK11, TAF1, XPC, TIPIN
0	0	0	0	0	-2.59999	Regulation of TP53 Activity	RPA1, STK11, TAF1
0	-2.00997	0	0	-2.47232	-2.79011	DNA damage response	RPA1, RPA3, STK11, TAF1, SUMO1, XPC, MTA1, TIPIN, PIDD1, ZC3H12A, INO80B, TTC5, HELQ, MMS22L
0	0	-9.22627	0	0	0	inflammatory response	ADGRE5, CYBB, GRN, HMOX1, IRF5, ITGAM, LRP1, LYZ, S100A8, S100A9, TLR2, ADGRE2
0	0	-7.68873	0	0	0	Adaptive Immune System	CD1C, CD74, CYBB, NCF2, CTSA, S100A8, S100A9, TLR2, IFI30, BTBD1, RNF123, CD300E
0	0	-6.30242	0	0	0	T cell activation involved in immune response	BCL3, CD1C, CD74, FCER1G, FGL2
0	0	-5.61645	0	0	0	antigen processing and presentation of exogenous antigen	CD1C, CD74, FCER1G, IFI30
0	0	-2.02264	0	0	0	VEGFA-VEGFR2 signaling	CYBB, GPX1, NCF2, PLAUR
0	0	-5.76493	0	0	0	defense response to bacterium	BCL3, FCER1G, LYZ, RNASE6, S100A8, S100A9, TLR2
0	0	-2.74933	0	0	0	defense response to virus	IRF5, ITGAX, RNASE6, TLR2
0	-2.33014	-3.79541	0	0	0	positive regulation of cell death	BAX, GRN, HMOX1, IRF5, ITGAM, S100A8, S100A9
0	0	-3.74695	0	0	0	IL-18 signaling pathway	BAX, GRN, HMOX1, NCF2, CXCL16
0	0	-3.33286	0	0	0	angiogenesis	ANXA2, GPX1, HMOX1, TGFBI, WARS1
0	-2.29714	-3.49242	0	0	0	apoptotic signaling pathway	BAX, BCL3, DDIT3, E2F1, GPX1, GSK3A, HMOX1, ITGAM, PMAIP1, PIDD1
0	0	-2.9381	0	0	0	reactive oxygen species metabolic process	CYBA, CYBB, GPX1, NAGLU, NCF2, PMAIP1, GBF1
-2.53058	0	0	0	0	0	Metabolism of lipids	ARF3, GPX1, MVD, PCCB, CTSA, RXRA, MED22, TBXAS1, PITPNM1, PNPLA2, GBA2, ABHD4, GDPD3, MED25, ORMDL3, OSBPL5, ACOT4
-3.30375	0	0	0	0	0	proteasome-mediated ubiquitin-dependent protein catabolic process	GSK3A, NAGLU, OS9, ANAPC15, TMUB1
-2.08608	0	0	0	0	0	regulation of DNA repair	DDX11, TAF6, INO80B
-2.63637	0	0	0	0	0	lipid catabolic process	NAGLU, PNPLA2, GBA2, ABHD4
-2.22245	0	0	0	0	0	negative regulation of cell cycle	TAF6, ATF5, RNF167, PIDD1
0	-2.04807	0	0	0	0	negative regulation of cytokine production	DDIT3, FURIN, ZC3H12A
0	-3.6118	0	0	0	0	Pre-NOTCH Expression and Processing	E2F1, H2BC5, FURIN
0	-2.28171	0	0	0	0	autophagy	HMOX1, NAGLU, S100A8, S100A9, AP4M1, TOM1, STX12, VPS37C
0	0	0	-2.03427	0	0	response to lipopolysaccharide	GFI1, NAGLU, PCK2, S100A8, S100A9, TLR2, PRPF8, CACTIN, TNIP2, ZC3H12A
0	0	0	-2.60056	0	0	response to tumor necrosis factor	CYBA, PCK2, PRPF8
