# Supplementary material for: Transcriptomic signatures in peripheral CD4+T-lymphocytes may reflect melanoma staging and immunotherapy responsiveness prior to ICI initiation
Source: Front Immunol. 2025 Mar 28;16:1529707. doi: 10.3389/fimmu.2025.1529707 (PMC11986426; doi:10.3389/fimmu.2025.1529707)
Supplement: Supplementary Table 3 — . GO enrichment analysis using the clusters of genes found in Figure 3A’ for early progressors and long responders. Darker red color signifies most enriched GO categories and gene names contributing to the signatures are highlighted on the right. [file DataSheet3.xlsx]

## Sheet: Sheet1
_LogP_SvL_C2	_LogP_SvL_C3	_LogP_SvL_C4	_LogP_SvL_C5	_LogP_SvL_C6	Description	Hits
-2.23186	0	0	0	0	negative regulation of intracellular signal transduction	DAG1, PER1
-2.20875	0	0	0	0	ubiquitin-dependent protein catabolic process	YOD1, USP38
0	-4.10127	0	0	0	Focal adhesion: PI3K-Akt-mTOR-signaling pathway	FGFR1, ITGA5, PFKFB3
0	0	-3.03863	0	0	positive regulation of I-kappaB kinase/NF-kappaB signaling	CASP10, PPP5C, TRIM62
0	0	-4.41246	0	0	cellular lipid catabolic process	LIPE, PLA2G6, SESN2, DAGLB
0	0	0	0	-2.41947	RNA splicing, via transesterification reactions with bulged adenosine as nucleophile	PRMT5, CTNNBL1, RNVU1-19
0	0	0	0	-3.32822	regulation of interleukin-1 production	CD33, EGR1, TYROBP, AIM2, HAVCR2
0	0	0	0	-2.41501	IL-18 signaling pathway	BCL2L1, PTPN7, PIGT
0	0	0	0	-3.61003	PID ERBB1 DOWNSTREAM PATHWAY	BCL2L1, EGR1, SLC9A1
0	0	0	-2.60422	0	Neutrophil degranulation	ALDH3B1, FGR, SLC11A1, TYROBP
0	0	0	-13.6929	0	immune effector process	BCL6, FGR, HLA-DQA1, HLA-DQB1, HLA-DRA, HLA-DRB1, HLA-DRB5, NKG7, SLC11A1, TYROBP, SPON2, HAVCR2
0	0	0	-10.2272	0	PD-1 signaling	HLA-DQA1, HLA-DQB1, HLA-DRA, HLA-DRB1, HLA-DRB5
0	0	0	-9.32997	0	positive regulation of T cell activation	BCL6, HLA-DQA1, HLA-DQB1, HLA-DRA, HLA-DRB1, HLA-DRB5, SASH3, HAVCR2
0	0	0	-2.7846	0	regulation of inflammatory response	BCL6, FGR, HLA-DRB1, NKG7
0	0	0	-4.3219	0	inflammatory response	BCL6, HLA-DRB1, NKG7, SLC11A1, TYROBP, HAVCR2
0	0	0	-4.18263	0	regulation of T cell proliferation	BCL6, HLA-DRB1, SASH3, HAVCR2
0	0	0	-3.57002	0	Adaptive Immune System	HLA-DQA1, HLA-DQB1, HLA-DRA, HLA-DRB1, HLA-DRB5, TYROBP
0	0	0	-3.90454	0	regulation of myeloid cell differentiation	CSF3R, HLA-DRB1, TYROBP, KLF13
0	0	0	-8.45198	0	Interferon Signaling	HLA-DQA1, HLA-DQB1, HLA-DRA, HLA-DRB1, HLA-DRB5, NCAM1, IFITM3
0	0	0	-4.48394	0	T cell activation	BCL6, CD151, NKG7, SLC11A1, SASH3
0	0	0	-7.72059	0	Costimulation by the CD28 family	HLA-DQA1|HLA-DQB1|HLA-DRA|HLA-DRB1|HLA-DRB5
0	0	0	-10.3333	0	Phosphorylation of CD3 and TCR zeta chains	HLA-DQA1|HLA-DQB1|HLA-DRA|HLA-DRB1|HLA-DRB5
