# Supplementary material for: Transcriptomic signatures in peripheral CD4+T-lymphocytes may reflect melanoma staging and immunotherapy responsiveness prior to ICI initiation
Source: Front Immunol. 2025 Mar 28;16:1529707. doi: 10.3389/fimmu.2025.1529707 (PMC11986426; doi:10.3389/fimmu.2025.1529707)
Supplement: Supplementary Table 4 — . GO enrichment analysis using the combined list of DEGs found in Figure 4A . Darker red color signifies most enriched GO categories and gene names contributing to the signatures are highlighted on the right. [file DataSheet4.xlsx]

## Sheet: Sheet1
_LogP_S4vS3+SvL_C1	_LogP_S4vS3+SvL_C2	_LogP_S4vS3+SvL_C3	_LogP_S4vS3+SvL_C4	_LogP_S4vS3+SvL_C5	_LogP_S4vS3+SvL_C6	Description	Hits
-21.2213	0	0	0	0	0	Neutrophil degranulation	ALDH3B1, ANXA2, ADGRE5, CST3, CYBA, CYBB, FCER1G, FGR, GRN, ITGAM, ITGAX, LYZ, PECAM1, PLAUR, CTSA, S100A8, S100A9, SLC11A1, TLR2, TYROBP, SIRPB1, PRDX4, FGL2, ORMDL3
-20.4245	0	0	0	0	0	immune effector process	BCL3, BCL6, CD1C, CD74, FCER1G, FGR, GRN, GZMM, HLA-DQA1, HLA-DQB1, HLA-DRA, HLA-DRB1, HLA-DRB5, LRP1, NKG7, SLC11A1, TYROBP, DYSF, SPON2, FGL2, SWAP70, HAVCR2
-8.22445	0	0	0	0	0	T cell activation	BAX, BCL3, BCL6, CD1C, CD74, ELF4, FCER1G, NKG7, SLC11A1, FGL2, SASH3
-8.06425	0	0	0	0	0	T cell activation involved in immune response	BCL3, BCL6, CD1C, CD74, FCER1G, SLC11A1, FGL2
-13.6987	0	0	0	0	0	inflammatory response	BCL6, ADGRE5, CYBA, CYBB, GRN, HLA-DRB1, HMOX1, IRF5, ITGAM, LRP1, LYZ, NKG7, S100A8, S100A9, SLC11A1, TLR2, TYROBP, ADGRE2, HAVCR2
-5.86358	0	0	0	0	0	regulation of inflammatory response	BCL6, ELF4, FGR, GPX1, GRN, HLA-DRB1, NKG7, S100A8, S100A9, TLR2
-13.302	0	0	0	0	0	antigen processing and presentation of exogenous antigen	CD1C, CD74, FCER1G, HLA-DQA1, HLA-DQB1, HLA-DRA, HLA-DRB1, HLA-DRB5, IFI30
-11.2742	0	0	0	0	0	Adaptive Immune System	CD1C, CD74, CYBA, CYBB, HLA-DQA1, HLA-DQB1, HLA-DRA, HLA-DRB1, HLA-DRB5, NCF2, CTSA, S100A8, S100A9, TLR2, TYROBP, IFI30, BTBD1, RNF123, CD300E
-8.05221	0	0	0	0	0	positive regulation of T cell activation	BCL6, CD74, HLA-DQA1, HLA-DQB1, HLA-DRA, HLA-DRB1, HLA-DRB5, SIRPB1, SASH3, HAVCR2
-7.98501	0	0	0	0	0	PD-1 signaling	HLA-DQA1, HLA-DQB1, HLA-DRA, HLA-DRB1, HLA-DRB5
-7.71846	0	0	0	0	0	Interferon Signaling	HLA-DQA1, HLA-DQB1, HLA-DRA, HLA-DRB1, HLA-DRB5, IRF5, NCAM1, IFITM3, IFI30
-8.40114	0	0	0	0	0	defense response to bacterium	BCL3, FCER1G, FGR, LYZ, RNASE6, S100A8, S100A9, SLC11A1, TLR2, SPON2, HAVCR2
-3.60436	0	0	0	0	0	defense response to virus	IRF5, ITGAX, RNASE6, TLR2, IFITM3, SPON2
-4.53603	0	0	0	0	0	positive regulation of cell death	BAX, BCL6, GRN, HMOX1, IRF5, ITGAM, S100A8, S100A9, TYROBP, EMILIN2
-4.4532	0	0	0	0	0	negative regulation of cytokine production	BCL3, BCL6, ELF4, HLA-DRB1, HMOX1, SLC11A1, TYROBP, HAVCR2
-3.15305	0	0	0	0	0	regulation of myeloid cell differentiation	CD74, CSF3R, HLA-DRB1, TYROBP, KLF13
-2.43886	0	0	0	0	0	positive regulation of I-kappaB kinase/NF-kappaB signaling	CASP10, CD74, HLA-DRB1, HMOX1, PPP5C, SECTM1, TRIM62, TNIP2, JMJD8
-2.53944	0	-2.07582	-2.85742	0	0	Metabolism of lipids	ALDH3B1, ARF3, BMAL1, ARSD, GPX1, HPGD, LIPE, MVD, OCRL, PCCB, PPARD, CTSA, PCYT2, RXRA, MED22, TBXAS1, PLA2G6, MTMR6, PGS1, PITPNM1, PNPLA2, GBA2, PLEKHA1, ABHD4, GDPD3, STARD5, MED25, PLEKHA8, ORMDL3, OSBPL5, ACOT4
0	0	0	0	0	-5.02201	DNA damage response	BAX, BCL2L1, BCL3, BCL6, CTLA4, DDIT3, DDX11, E2F1, HMOX1, MCM5, PMAIP1, PPP5C, RPA1, RPA3, STK11, TAF1, SUMO1, XPC, MTA1, AIM2, PNKP, TIPIN, PIDD1, RINT1, CYREN, ZC3H12A, INO80B, SESN2, TTC5, HELQ, MCM9
-2.52139	0	0	0	0	0	regulation of T cell proliferation	BCL6, HLA-DRB1, SASH3, HAVCR2
-3.27756	-2.06929	0	0	0	0	apoptotic signaling pathway	BAX, BCL2L1, BCL3, CASP10, DDIT3, E2F1, GPX1, GSK3A, HMOX1, ITGAM, PMAIP1, PPARD, STK11, TYROBP, PIDD1, TIMM50
0	0	0	0	0	-4.01794	Regulation of TP53 Activity	RPA1, RPA3, STK11, TAF1, TTC5
0	0	0	0	0	-3.23294	DNA repair	RPA1, RPA3, SUMO1, XPC, MTA1, TTC5, HELQ
0	0	0	0	0	-2.68521	SUMOylation	RPA1, SUMO1, XPC, MTA1
0	0	0	0	0	-2.51196	double-strand break repair	MCM5, PPP5C, RPA1, RPA3, MTA1, PNKP, CYREN, HELQ, MCM9
0	0	0	0	0	-2.56712	DNA Repair	RPA1, RPA3, SUMO1, XPC, TIPIN
-3.09524	0	0	0	-2.77196	0	response to lipopolysaccharide	CASP7, GFI1, HPGD, NAGLU, PCK2, PPARD, S100A8, S100A9, SLC11A1, TLR2, SPON2, PRPF8, CACTIN, TNIP2, ZC3H12A, HAVCR2
0	-2.26587	0	0	0	0	RNA splicing	PRMT5, PRPF8, U2AF2, KHDC4, RNU5B-1, GEMIN8, RBM41, CTNNBL1, CACTIN, PAXBP1, FRA10AC1, RNVU1-19
0	0	0	0	0	-3.06869	glycosaminoglycan biosynthetic process	B4GAT1, XYLT1, SLC10A7
0	0	0	0	0	-2.44692	protein glycosylation	FKTN, B4GAT1, COG3, POMGNT2
0	0	0	0	0	-4.13662	response to UV	CASP7, STK11, TAF1, XPC, TIPIN
0	-2.79956	0	-2.02407	-2.49837	0	cellular lipid catabolic process	LIPE, NAGLU, PCCB, PCK2, PPARD, PLA2G6, PNPLA2, GBA2, GDPD3, SESN2, DAGLB
0	-2.17421	0	-2.38546	-2.01407	0	lipid catabolic process	LIPE, NAGLU, PCCB, PCK2, PPARD, PLA2G6, PNPLA2, GBA2, ABHD4, GDPD3, SESN2, DAGLB
0	0	-2.49089	0	0	0	negative regulation of intracellular signal transduction	BMAL1, BCL2L1, BCL6, CD74, DAG1, DDIT3, FKTN, GPX1, GSK3A, LRP1, PER1, PLAUR, STK11, AIM2, DEPDC5, RNF167, CACTIN, PLEKHA1, ZC3H12A, SESN2
-2.31822	0	0	0	0	0	angiogenesis	ANXA2, GPX1, HMOX1, TGFBI, WARS1
0	-3.79428	0	0	0	0	PID ERBB1 DOWNSTREAM PATHWAY	BCL2L1, EGR1, PPP5C, SLC9A1
0	0	-3.4214	-3.50253	0	0	ubiquitin-dependent protein catabolic process	GSK3A, NAGLU, OS9, ANAPC15, RNF167, VPS37C, TMUB1
0	0	-2.21937	-2.98658	0	0	proteasome-mediated ubiquitin-dependent protein catabolic process	GSK3A, NAGLU, OS9, ANAPC15, TMUB1
0	0	0	-2.47332	0	0	IL-18 signaling pathway	BAX, BCL2L1, CA11, GRN, HMOX1, ICAM1, NCF2, PTPN7, KLF2, PIGT, ARFGAP1, ZC3H12A
-2.04795	-2.32166	0	0	0	0	regulation of interleukin-1 production	CD33, EGR1, ELF4, TYROBP, AIM2, ZC3H12A, HAVCR2
0	0	-2.31852	0	0	0	autophagy	HMOX1, NAGLU, CHMP1A, S100A8, S100A9, STK11, AP4M1, TOM1, ATP13A2, STX12, VPS37C, YOD1
0	0	0	0	0	-2.71915	epigenetic regulation of gene expression	TRIM37, MTA1, KLF2, MTF2
0	0	0	-2.17951	0	0	regulation of cell cycle process	DDX11, ATF5, ANAPC15, LCMT1, PIDD1, BORA
